# Supplementary material for: Human Herpesviruses, Bacteria, and Fungi in Gingivitis and Periodontitis Pediatric Subjects: A Systematic Review
Source: Children (Basel). 2024 Dec 29;12(1):39. doi: 10.3390/children12010039 (PMC11763593; doi:10.3390/children12010039)
Supplement: Supplementary file 1 [file children-12-00039-s001.zip]

Archive with 1 entries (1 files):
- children-3357424-supplementary.pdf
